# Supplementary material for: SLC25A1 and ACLY maintain cytosolic acetyl-CoA and regulate ferroptosis susceptibility via FSP1 acetylation
Source: EMBO J. 2025 Jan 29;44(6):1641–62. doi: 10.1038/s44318-025-00369-5 (PMC11914110; doi:10.1038/s44318-025-00369-5)
Supplement: Supplementary file 3 — Source data Fig. 1 [file 44318_2025_369_MOESM3_ESM.zip]

Archive with 47 entries (36 files):
- Figure 1/
- Figure 1/1C-E, G-H, J, L-M/
- Figure 1/1C-E, G-H, J, L-M/1C-E, G-H, J, L-M.xlsx
- Figure 1/1F/
- Figure 1/1F/1F-A375-WB.pptx
- Figure 1/1I/
- Figure 1/1I/Bright filed/
- Figure 1/1I/Bright filed/shCtrl+RSL3.png
- Figure 1/1I/Bright filed/shCtrl.png
- Figure 1/1I/Bright filed/shSLC25A1+RSL3+Fer-1.png
- Figure 1/1I/Bright filed/shSLC25A1+RSL3.png
- Figure 1/1I/Bright filed/shSLC25A1.png
- Figure 1/1I/SYTOX Green/
- Figure 1/1I/SYTOX Green/shCtrl+RSL3.png
- Figure 1/1I/SYTOX Green/shCtrl.png
- Figure 1/1I/SYTOX Green/shSLC25A1+RSL3-Fer-1.png
- Figure 1/1I/SYTOX Green/shSLC25A1+RSL3.png
- Figure 1/1I/SYTOX Green/shSLC25A1.png
- Figure 1/1K/
- Figure 1/1K/A375-11.10_Group_Blank.fcs
- Figure 1/1K/A375-11.10_Group_shCtrl+RSL3.fcs
- Figure 1/1K/A375-11.10_Group_shCtrl.fcs
- Figure 1/1K/A375-11.10_Group_shSLC25A1+RSL3+Fer1.fcs
- Figure 1/1K/A375-11.10_Group_shSLC25A1+RSL3.fcs
- Figure 1/1K/A375-11.10_Group_shSLC25A1.fcs
- Figure 1/1N/
- Figure 1/1N/HE/
- Figure 1/1N/HE/Slc25a1-KD+IRI+Lip-1.png
- Figure 1/1N/HE/Slc25a1-KD+IRI.png
- Figure 1/1N/HE/Slc25a1-KD.png
- Figure 1/1N/HE/Vehicle+IRI.png
- Figure 1/1N/HE/Vehicle+Sham+Lip-1.png
- Figure 1/1N/HE/Vehicle+Sham.png
- Figure 1/1N/MDA/
- Figure 1/1N/MDA/Slc25a1-KD+IRI+Lip-1.png
- Figure 1/1N/MDA/Slc25a1-KD+IRI.png
- Figure 1/1N/MDA/Slc25a1-KD.png
- Figure 1/1N/MDA/Vehicle+IRI+Lip-1.png
- Figure 1/1N/MDA/Vehicle+IRI.png
- Figure 1/1N/MDA/Vehicle+Sham.png
- Figure 1/1N/SLC25A1/
- Figure 1/1N/SLC25A1/Slc25a1-KD+IRI+Lip-1.png
- Figure 1/1N/SLC25A1/Slc25a1-KD+IRI.png
- Figure 1/1N/SLC25A1/Slc25a1-KD.png
- Figure 1/1N/SLC25A1/Vehicle+IRI+Lip-1.png
- Figure 1/1N/SLC25A1/Vehicle+IRI.png
- Figure 1/1N/SLC25A1/Vehicle+Sham.png
