# Supplementary material for: SLC25A1 and ACLY maintain cytosolic acetyl-CoA and regulate ferroptosis susceptibility via FSP1 acetylation
Source: EMBO J. 2025 Jan 29;44(6):1641–62. doi: 10.1038/s44318-025-00369-5 (PMC11914110; doi:10.1038/s44318-025-00369-5)
Supplement: Supplementary file 3 — Source data Fig. 1 [file 44318_2025_369_MOESM3_ESM.zip › Figure 1/1C-E, G-H, J, L-M/1C-E, G-H, J, L-M.xlsx]

## Sheet: 1C
	RSL3 concentration(uM)	shCtrl			shSLC25A1-1			shSLC25A1-2
	0	109.465	97.2428	98.0041	100.604	105.405	106.104	96.2901	103.445	100.265
	0.1	94.2387	96.3045	91.2346	64.4924	69.228	69.8078	74.408	69.8901	68.3441
	0.25	90.2469	93.642	97.3663	42.6836	43.2656	39.6559	45.3141	47.7592	49.481
	0.5	83.4691	86.642	87.3663	20.8903	31.2538	27.1854	26.1453	23.8476	26.6223
	1	78.9465	75.4733	76.7078	12.9412	15.052	13.7356	12.4793	11.5389	9.3382
	2	44.4444	49.3827	42.0988	9.9325	8.0216	8.9108	7.0695	7.6357	6.9648
	5	4.5185	3.5185	5.5802	8.1331	5.1857	5.6242	3.8838	3.622	3.8586
	10	3.16872	2.34568	2.87243	2.9078	1.4838	1.5622	1.9147	1.7614	1.7633
		Data from 3 different experiments (3 replicates)

## Sheet: 1D
	erastin concentration(uM)	shCtrl			shSLC25A1-1			shSLC25A1-2
	0	109.852	104.067	113.276	106.44	99.3556	93.8041	103.17	98.9118	97.9182
	0.5	102.591	92.0947	99.594	84.7336	87.7021	90.4595	89.8445	88.6962	96.3569
	1	95.7483	85.8737	88.147	74.1641	75.676	71.4795	82.8395	75.467	80.6827
	2	85.2687	75.5352	77.3763	43.009	42.0568	37.5445	50.3278	48.0162	45.1571
	4	58.2308	49.2843	46.726	14.8663	26.1372	16.6733	16.4414	15.754	14.4904
	6	28.0068	20.8852	25.6317	10.3983	12.8202	11.849	9.292	15.9547	12.974
	8	16.7558	16.055	15.775	7.8315	6.6819	6.1576	9.6519	6.5505	6.7523
	10	11.6234	12.4799	7.4946	4.4576	4.0181	6.0058	2.0074	1.6627	2.0074
		Data from 3 different experiments (3 replicates)

## Sheet: 1E
		Delete Cysteine (24 h)
	shCtrl	shCtrl	shSLC25A1-1	shSLC25A1-2
	97.1201	44.6914	19.6488	13.2232
	99.3675	50.8812	19.5235	14.008
	106.663	47.6389	16.587	15.3749
	101.173	47.9337	19.1919	13.6027
	99.9202	52.8339	17.335	13.3411
	95.7568	49.8864	16.3586	14.288
	Data from 3 different experiments (3 replicates)

## Sheet: 1G
	RSL3 concentration(uM)	shCtrl			shSLC25A1			shSLC25A1-SLC25A1
	0	97.8376	101.531	100.632	101.95	97.5975	100.453	99.8889	98.4571	101.654
	0.1	92.4445	95.7858	94.7111	79.5209	72.876	68.3774	95.5348	90.8669	97.4961
	0.2	79.6457	88.81	82.987	59.7145	47.8691	58.663	87.9838	79.9425	84.9046
	0.5	70.579	73.5101	68.7227	32.1762	37.9178	28.5794	77.9616	72.6072	70.6655
	1	58.3469	63.9158	60.9262	14.5439	18.7152	15.0348	67.4686	60.8591	66.5664
	2	37.2045	35.27	37.5757	8.29526	7.88997	8.56894	43.0112	40.6773	54.6417
	5	18.569	17.0546	18.0258	6.41713	4.4046	8.34262	17.0162	14.7705	14.647
	10	5.41458	5.62756	6.16883	5.97493	4.79805	3.48189	1.31054	1.76203	1.24778
		Data from 3 different experiments (3 replicates)

## Sheet: 1H
	erastin concentration(uM)	shCtrl			shSLC25A1			shSLC25A1-SLC25A1
	0	100.435	96.9526	102.612	101.678	99.0698	99.2518	103.072	97.8304	99.0974
	0.5	97.2343	95.7029	97.1575	89.8483	85.1163	82.6289	100.265	98.998	89.6075
	1	92.0102	87.1793	90.9718	73.3215	65.1598	70.1951	91.8682	88.9616	83.8688
	2	70.8118	75.4059	74.8681	45.0455	40.7078	50.2629	81.1991	75.8943	80.1805
	4	44.4609	41.7977	48.5583	26.1567	23.1294	29.4055	56.6413	58.5045	69.8095
	6	30.5762	26.7606	26.2228	21.1577	16.3347	15.4216	44.6423	35.376	34.6058
	8	24.9834	19.854	18.3713	13.9292	10.5288	13.547	25.9854	22.9894	19.0916
	10	13.3777	11.9437	11.5826	10.3195	13.8413	12.634	16.2322	17.0992	14.5901
		Data from 3 different experiments (3 replicates)

## Sheet: 1 J
	shCtrl			shCtrl+RSL3			shSLC25A1			shSLC25A1+RSL3			shSLC25A1+RSL3+Fer-1
	4	3	3	23	20	25	11	16	13	80	83	89	16	18	20
				Data from 3 different experiments (3 replicates)

## Sheet: 1L
	shCtrl	shCtrl+RSL3	shSLC25A1	shSLC25A1+RSL3	shSLC25A1+RSL3+Fer-1
	1.00437	1.2936	1.17487	2.72595	1.27635
	1.00575	1.30051	1.19144	2.64588	1.24252
	0.989876	1.28532	1.1942	2.61551	1.24045
		Data from 3 different experiments (3 replicates)

## Sheet: 1M
	shCtrl	shCtrl+RSL3	shSLC25A1	shSLC25A1+RSL3	shSLC25A1+Fer-1	shSLC25A1+Z-V	shSLC25A1+Nec-1	shSLC25A1+Baf-A1
	98.1863	71.2162	81.2651	31.7934	84.0539	37.0044	21.6582	32.0114
	102.028	86.6965	86.4208	36.0978	72.6347	33.3085	26.3827	34.5732
	96.5873	78.897	75.8509	32.3465	74.5492	34.4391	31.4487	33.8523
	107.39	84.7987	82.2827	24.6114	70.3362	34.4365	22.6117	34.4793
	95.1969	86.317	74.9221	32.9441	65.6748	41.3744	32.3852	33.6801
	100.612	83.39	81.0537	31.6527	69.5946	34.2116	25.1568	23.6239
	Data from 3 different experiments (3 replicates)
