# Supplementary material for: SLC25A1 and ACLY maintain cytosolic acetyl-CoA and regulate ferroptosis susceptibility via FSP1 acetylation
Source: EMBO J. 2025 Jan 29;44(6):1641–62. doi: 10.1038/s44318-025-00369-5 (PMC11914110; doi:10.1038/s44318-025-00369-5)
Supplement: Supplementary file 4 — Source data Fig. 2 [file 44318_2025_369_MOESM4_ESM.zip]

Archive with 7 entries (3 files):
- Figure 2/2A-B, D-F,H-I/
- Figure 2/2A-B, D-F,H-I/2A-B, D-F, H-I.xlsx
- Figure 2/2C/
- Figure 2/2C/2C-A375-A549-WB.pptx
- Figure 2/2G/
- Figure 2/2G/2G-A375-A549-WB.pptx
- Figure 2/
