# Supplementary material for: SLC25A1 and ACLY maintain cytosolic acetyl-CoA and regulate ferroptosis susceptibility via FSP1 acetylation
Source: EMBO J. 2025 Jan 29;44(6):1641–62. doi: 10.1038/s44318-025-00369-5 (PMC11914110; doi:10.1038/s44318-025-00369-5)
Supplement: Supplementary file 4 — Source data Fig. 2 [file 44318_2025_369_MOESM4_ESM.zip › Figure 2/2A-B, D-F,H-I/2A-B, D-F, H-I.xlsx]

## Sheet: 2A
A375		shCtrl			shSLC25A1-1			shSLC25A1-2
	Total	1.00235	0.893462	1.10419	0.897614	0.9262	0.985659	1.04932	0.954055	0.925583
	Cytoplasm	0.800484	1.07096	1.12856	0.549752	0.45345	0.710916	0.609447	0.548769	0.582632
	Mitochondrion	0.939694	1.00625	1.05405	1.35026	1.34782	1.28391	1.32762	1.45736	1.17028
		Data from 3 different experiments (3 replicates)
A549		shCtrl			shSLC25A1-1			shSLC25A1-2
	Total	1.10221	0.977025	0.920769	0.881041	0.933808	0.914831	1.0049	0.95249	1.15627
	Cytoplasm	1.13707	1.00682	0.85611	0.512613	0.519962	0.392264	0.514087	0.594428	0.520509
	Mitochondrion	1.05401	1.018	0.92799	1.2867	1.3842	1.23241	1.20737	1.33946	1.46537
		Data from 3 different experiments (3 replicates)

## Sheet: 2B
A375	shCtrl	shSLC25A1-1	shSLC25A1-2		A549	shCtrl	shSLC25A1-1	shSLC25A1-2
	1.01738	0.692904	0.631395			1.01644	0.595483	0.717545
	1.00022	0.642795	0.598979			0.981439	0.616268	0.67006
	0.982397	0.666777	0.608637			1.00212	0.627523	0.69653
	Data from 3 different experiments (3 replicates)

## Sheet: 2D
A375	RSL3 concentration(uM)	shCtrl			shACLY-1			shACLY-2
	0	100.115	100.115	99.7705	100.331	98.2065	101.463	99.8688	101.276	98.8554
	0.1	96.535	102.868	94.932	87.5858	85.6557	91.2303	93.0342	87.2457	86.125
	0.2	91.6866	95.2565	94.9811	65.0936	71.8758	68.3715	75.1437	80.154	83.236
	0.5	76.6301	88.8051	85.8449	37.8248	36.4231	35.4311	46.0904	52.8188	42.6088
	1	78.4494	74.2108	66.7071	8.18388	11.5372	15.7963	22.9081	26.3508	31.4892
	2	41.108	44.3337	46.1531	7.85393	5.67804	6.76814	12.5194	11.5274	10.4483
	5	8.53139	10.0607	9.98197	0.717248	1.19038	2.10581	2.13664	2.17873	1.6466
	10	1.45353	1.69153	1.80757	0.433562	0.389354	0.786364	0.537856	0.450817	0.803982
		Data from 3 different experiments (3 replicates)
A549	RSL3 concentration(uM)	shCtrl			shACLY-1			shACLY-2
	0	99.8424	98.2211	101.936	98.8449	99.3039	101.851	101.692	101.565	96.7435
	0.1	93.9147	89.8277	93.9147	85.4192	87.2322	87.9667	86.8471	85.1977	87.3546
	0.2	92.6143	86.2981	91.2801	72.4296	80.7833	79.131	77.7437	75.9992	80.0909
	0.5	82.9374	85.4031	80.9615	58.1319	55.2173	63.8923	67.9108	62.9943	59.7589
	1	74.7973	75.7431	69.3763	45.6013	40.231	40.2081	53.4785	50.2432	43.5821
	2	52.1335	56.7946	59.0239	24.9235	22.36	19.4454	33.1465	27.3483	25.4198
	5	35.2454	31.243	30.0777	12.4526	9.67105	12.7807	16.3766	14.0072	9.68704
	10	11.364	10.0062	11.0043	8.23439	6.05875	7.44033	11.1683	9.19856	9.48086
		Data from 3 different experiments (3 replicates)

## Sheet: 2E
A375	erastin concentration(uM)	shCtrl			shACLY-1			shACLY-2
	0	98.1448	102.822	99.0334	97.4823	103.443	99.0743	102.976	99.9082	97.1155
	0.5	93.4993	99.4692	94.767	76.4446	84.5342	81.0142	80.2806	89.3077	86.1807
	1	89.0452	87.3301	84.2083	63.2488	67.7653	63.8738	77.8949	64.5954	62.671
	2	78.8674	76.0379	73.9142	43.2429	46.4858	44.5224	50.9919	56.6606	49.8361
	4	60.7807	53.3352	50.5407	31.9174	24.0283	27.8396	37.927	34.0132	32.1842
	6	33.4165	29.4411	34.5389	20.2854	16.9517	18.0837	24.4611	20.4218	22.2978
	8	19.8418	15.9015	12.4725	12.4045	10.9446	11.4003	13.2705	16.0858	16.1783
	10	8.01964	11.0457	10.9755	5.54481	4.4033	5.16745	6.42376	4.90547	4.03042
		Data from 3 different experiments (3 replicates)
A549	erastin concentration(uM)	shCtrl			shACLY-1			shACLY-2
	0	94.1698	102.754	103.077	102.103	97.9905	99.9063	103.56	99.0385	97.4013
	0.5	98.4458	95.1754	98.4796	86.0865	87.8236	86.623	87.5166	90.1144	84.816
	1	95.6825	90.7184	96.1304	67.924	79.1894	77.0181	78.7848	72.1705	70.7713
	2	80.4467	83.8361	87.1918	48.6376	58.7279	51.422	62.5	58.6279	60.2131
	4	60.3869	56.8391	63.5743	32.0078	39.2115	34.0514	37.1362	35.0312	34.8233
	6	39.1476	40.261	33.3365	25.6907	20.3788	22.7096	28.6902	27.8586	24.9064
	8	26.3295	22.5081	20.5794	16.0974	15.6456	14.2405	13.8773	15.33	13.2994
	10	12.0316	14.1722	14.5708	9.4312	6.36768	3.25937	4.82692	6.7817	8.45478
		Data from 3 different experiments (3 replicates)

## Sheet: 2F
A375	shCtrl	shCtrl+RSL3	shACLY	shACLY+RSL3	shACLY+RSL3+Fer-1
	101.011	76.6619	80.0463	28.663	80.0378
	100.981	78.066	90.8231	31.8777	83.3242
	105.791	81.0536	81.5999	31.6088	82.1889
	98.6207	74.3614	86.1923	28.0386	78.2752
	96.6788	75.7357	83.8406	27.9879	82.0395
	96.9178	79.0221	80.8445	26.5269	76.6619
		Data from 3 different experiments (3 replicates)
A549	shCtrl	shCtrl+RSL3	shACLY	shACLY+RSL3	shACLY+RSL3+Fer-1
	98.5533	69.567	88.2893	38.7751	90.0634
	101.088	75.0158	95.227	33.453	83.4424
	103.495	72.7033	92.3759	33.453	88.6061
	91.8374	73.5269	90.0317	35.6072	82.8722
	106.283	67.8881	96.2408	36.9694	83.5058
	98.7434	65.6705	92.2809	33.1362	90.2851
		Data from 3 different experiments (3 replicates)

## Sheet: 2H
A375	RSL3 concentration(uM)	shCtrl			shACLY			shACLY+shSLC25A1
	0	99.9307	99.7748	100.294	97.1382	99.5912	103.271	98.6323	94.529	106.839
	0.1	93.0192	97.1765	95.4097	76.6558	76.1652	84.5053	75.9639	71.4968	79.5097
	0.2	84.4968	91.9279	87.7187	64.6975	68.7449	59.8651	55.9587	55.9123	56.2374
	0.5	76.8058	82.9378	73.532	30.8524	45.7298	40.1124	23.4968	24.4181	27.7239
	1	63.9702	53.6809	59.9169	16.6864	11.9644	12.5225	7.11716	5.94581	6.65264
	2	50.6773	43.5164	41.7963	6.07727	5.77126	5.54375	1.77368	2.232	2.16387
	5	12.477	11.7028	10.4919	1.55151	1.73549	1.42886	1.6769	2.44103	1.99123
	10	1.99342	4.80634	3.56123	1.21423	1.48406	1.1713	1.80929	1.89058	1.90839
		Data from 3 different experiments (3 replicates)
A549	RSL3 concentration(uM)	shCtrl			shACLY			shACLY+shSLC25A1
	0	102.366	95.2913	102.343	102.966	100.344	96.6896	100.84	105.424	93.7358
	0.1	93.8386	91.311	98.4213	83.9174	83.6625	85.7386	79.5149	80.2079	80.2212
	0.2	87.6732	89.7638	93.4606	71.8373	74.3505	74.7026	69.1457	68.1994	61.5221
	0.5	81.2126	88.4055	78.248	58.2396	57.7175	52.497	48.8738	51.3928	49.207
	1	76.6772	69.5315	70.2047	39.9555	33.0352	41.7523	27.549	32.3471	32.3604
	2	41.374	49.2402	46.8425	22.1327	20.3723	16.5115	18.3926	17.8195	20.112
	5	20.5984	21.1063	21.0236	7.94253	9.39215	7.87697	8.43129	6.9972	7.09583
	10	6.92835	5.66221	6.2315	6.11048	4.99352	5.94172	5.56444	5.34853	5.23924
		Data from 3 different experiments (3 replicates)

## Sheet: 2I
A375	erastin concentration(uM)	shCtrl			shACLY			shACLY+shSLC25A1
	0	99.6411	99.4258	100.933	98.2823	101.325	100.393	103.171	98.1301	98.6992
	0.5	98.3531	91.6926	97.5685	85.7053	84.6896	81.519	78	85	81.6179
	1	92.3241	87.1418	85.3716	73.3899	70.9065	65.0662	62.8374	61.1057	67.2927
	2	81.5288	76.8455	75.8554	47.8204	50.2724	45.072	43.5122	45.3252	36.7073
	4	54.8846	47.1003	53.1355	24.969	26.5973	28.9383	23.1789	22.6911	27.7317
	6	34.3442	29.8708	24.843	19.1039	19.4392	22.9532	18.1463	17.9024	20.3333
	8	20.4235	14.0068	15.6056	15.2111	13.4354	12.4917	12.4309	11.561	11
	10	10.6155	11.1753	14.9058	6.00248	8.65397	6.64818	8.70732	9.03252	7.81301
		Data from 3 different experiments (3 replicates)
A549	erastin concentration(uM)	shCtrl			shACLY			shACLY+shSLC25A1
	0	102.776	98.2046	99.0192	99.8717	101.784	98.3444	101.924	101.131	96.9445
	0.5	93.402	91.9794	94.9461	88.6714	78.1912	83.6175	82.6811	85.5285	77.7272
	1	92.6968	88.0279	92.6481	72.5041	76.0555	70.2318	70.9531	69.1197	63.4768
	2	70.7384	76.3557	79.7357	51.3452	56.4238	51.0844	46.4829	49.5774	51.3457
	4	53.1936	56.4886	48.9868	36.3328	31.9123	38.3195	30.4252	36.2762	29.9961
	6	39.3329	37.7766	35.3935	25.6416	25.8527	22.4131	26.0954	21.7267	20.1014
	8	24.6089	22.3839	18.1527	15.3104	18.601	17.9305	16.2138	17.0069	14.8225
	10	11.7208	15.0888	12.5963	9.37252	8.66225	11.5232	9.16656	8.92732	9.70745
		Data from 3 different experiments (3 replicates)
