# Supplementary material for: SLC25A1 and ACLY maintain cytosolic acetyl-CoA and regulate ferroptosis susceptibility via FSP1 acetylation
Source: EMBO J. 2025 Jan 29;44(6):1641–62. doi: 10.1038/s44318-025-00369-5 (PMC11914110; doi:10.1038/s44318-025-00369-5)
Supplement: Supplementary file 5 — Source data Fig. 3 [file 44318_2025_369_MOESM5_ESM.zip]

Archive with 17 entries (8 files):
- Figure 3/
- Figure 3/3B/
- Figure 3/3B/3B-A375-A549-WB.pptx
- Figure 3/3C, E, J,L-M/
- Figure 3/3C, E, J,L-M/3C, E,J,L-M.xlsx
- Figure 3/3D/
- Figure 3/3D/3D-A375-A549-WB.pptx
- Figure 3/3F/
- Figure 3/3F/3F-HEK293T-WB.pptx
- Figure 3/3G/
- Figure 3/3G/3G-A375-WB.pptx
- Figure 3/3H/
- Figure 3/3H/3H-HEK293T-WB.pptx
- Figure 3/3I/
- Figure 3/3I/3I-A375-FSP1-KO-WB.pptx
- Figure 3/3K/
- Figure 3/3K/3K-A375-FSP1-KO-WB.pptx
