# Supplementary material for: SLC25A1 and ACLY maintain cytosolic acetyl-CoA and regulate ferroptosis susceptibility via FSP1 acetylation
Source: EMBO J. 2025 Jan 29;44(6):1641–62. doi: 10.1038/s44318-025-00369-5 (PMC11914110; doi:10.1038/s44318-025-00369-5)
Supplement: Supplementary file 5 — Source data Fig. 3 [file 44318_2025_369_MOESM5_ESM.zip › Figure 3/3C, E, J,L-M/3C, E,J,L-M.xlsx]

## Sheet: 3C
A375		shCtrl			shSLC25A1-1			shSLC25A1-2
	SLC25A1	1.01222	1.01193	0.976286	0.134344	0.130338	0.12181	0.124998	0.118537	0.114916
	PTGS2	0.941997	1.01678	1.04405	11.8881	12.0159	12.1576	14.9653	15.128	14.6215
	FSP1	0.983355	0.992993	1.0241	1.62666	1.68575	1.68737	1.46163	1.45981	1.36592
		Data from 3 different experiments (3 replicates)
A549		shCtrl			shSLC25A1-1			shSLC25A1-2
	SLC25A1	1.08087	0.951395	0.972449	0.159589	0.149226	0.14196	0.135868	0.128947	0.133376
	PTGS2	0.930038	1.02694	1.04702	8.72003	8.81093	8.61618	8.38938	8.74319	8.70409
	FSP1	1.01216	0.972862	1.01555	1.10296	1.31194	1.15789	1.26075	1.28175	1.27473
		Data from 3 different experiments (3 replicates)

## Sheet: 3E
A375		shCtrl			shACLY-1			shACLY-2
	ACLY	0.89687	0.973371	1.14549	0.150248	0.164716	0.151874	0.0584314	0.0964034	0.0523395
	PTGS2	1.02043	1.05189	0.931638	3.77942	4.52835	4.74168	6.41824	6.68002	6.79038
	FSP1	1.03395	0.992827	0.974156	1.14133	1.27687	1.07919	1.06337	0.969498	0.972612
		Data from 3 different experiments (3 replicates)
A549		shCtrl			shACLY-1			shACLY-2
	ACLY	0.964243	0.992003	1.04544	0.13868	0.0827982	0.142146	0.0343875	0.0335289	0.0364947
	PTGS2	0.917946	0.968813	1.12446	8.05311	8.22096	7.29166	9.19575	9.93792	9.06161
	FSP1	0.950881	1.01047	1.04076	1.24345	1.19202	1.10515	1.12522	1.31726	1.10353
		Data from 3 different experiments (3 replicates)

## Sheet: 3J
	Time (h)	FSP1-Flag WT			FSP1-Flag-K168R			FSP1-Flag-K168Q
	0	100	100	100	100	100	100	100	100	100
	4	65.8267	71.3489	77.0085	67.5006	58.2479	57.7026	84.0752	85.1823	82.4668
	8	42.1246	43.7028	51.7049	27.9332	28.9453	33.6585	70.7786	64.4255	64.1498
	12	37.199	35.1524	36.8107	15.6524	19.0106	19.9365	46.3697	54.0357	58.1768
		Data from 3 different experiments (3 replicates)

## Sheet: 3L
	RSL3 concentration(uM)	V2			sgFSP1			sgFSP1-FSP1			sgFSP1-FSP1 K168R			sgFSP1-FSP1 K168Q
	0	99.0039	100.611	100.385	99.6634	98.9818	101.355	102.3	99.7302	104.97	99.8853	101.652	98.4626	102.183	100.9	99.9175
	0.025	99.5829	95.1599	102.24	70.5749	78.6856	73.5163	101.055	99.0263	97.6321	82.201	75.8834	79.9403	100.912	101.856	99.6329
	0.05	96.4259	98.7075	96.0686	44.8724	52.3504	45.1363	98.7974	97.8768	99.2287	59.7715	63.8307	69.7834	96.3994	95.6253	99.0393
	0.1	90.6859	90.6555	95.0902	14.538	16.2925	12.054	96.3436	96.9283	98.1201	43.2116	33.8554	41.1657	96.5442	98.1862	95.5834
	0.2	83.9881	88.4532	82.3826	5.23309	4.93773	4.92763	86.0445	90.7826	91.0749	28.575	24.5732	23.5434	85.033	88.5569	88.7457
	0.5	77.0253	70.0665	74.0469	3.14288	3.37513	2.99394	76.4542	73.3326	73.3326	14.821	19.1033	13.7012	77.9011	78.543	79.7256
	1	52.8288	55.3548	55.0663	2.96365	3.01918	2.92073	65.6353	58.6935	62.9593	12.1455	15.0206	14.7545	67.835	69.4096	62.204
	2	27.2751	29.3055	29.4291	2.62538	2.60266	2.41434	38.9206	29.3366	38.1808	11.145	11.4663	11.2873	44.8084	36.536	36.1489
	5	10.028	13.0763	14.8485	1.72972	1.70195	1.73225	9.49404	8.97009	9.43333	9.44699	10.0344	9.12345	16.2911	13.8928	13.3931
	10	1.65137	1.64931	1.50917	1.19934	1.18925	1.23216	0.256353	0.283337	0.258601	0.256999	0.259293	0.417623	0.203915	0.42671	0.353074
		Data from 3 different experiments (3 replicates)

## Sheet: 3M
	erastin concentration(uM)	V2			sgFSP1			sgFSP1-FSP1			sgFSP1-FSP1 K168R			sgFSP1-FSP1 K168Q
	0	104.453	102.692	92.8546	103.332	103.549	93.1192	98.2759	99.5769	102.147	107.23	98.8601	93.9103	97.08	101.16	101.76
	0.5	93.7567	98.3962	96.2483	79.4697	87.2797	83.2666	94.468	94.0872	101.068	89.1405	84.2808	80.951	100.8	101.94	101.34
	1	85.659	88.3225	91.6088	57.6017	53.949	54.1894	89.5177	93.992	92.3419	75.3712	74.9663	80.771	90.06	85.14	97.98
	2	77.0674	78.1413	74.7691	35.7337	32.802	30.9036	79.9027	83.2663	79.7123	70.2865	60.522	67.2716	74.7	78.3	72.42
	4	64.9531	62.5689	58.3375	20.9548	17.343	24.9199	59.689	57.5947	54.8657	57.5071	46.7527	49.1825	61.2	71.46	63.24
	6	48.1778	47.2113	43.4309	20.6448	17.6939	15.9252	58.4515	58.2928	51.3116	40.228	41.2989	36.3852	51.816	48.012	48.012
	8	30.8656	35.8273	33.6579	13.8057	15.8098	15.7642	58.8322	56.8965	54.9291	29.0145	33.6808	24.9647	45.852	50.37	41.928
	10	23.3479	20.4912	17.3595	14.2502	9.9992	8.5189	57.7851	53.882	52.803	25.6622	35.8137	22.6609	41.136	43.614	43.626
		Data from 3 different experiments (3 replicates)
