# Supplementary material for: SLC25A1 and ACLY maintain cytosolic acetyl-CoA and regulate ferroptosis susceptibility via FSP1 acetylation
Source: EMBO J. 2025 Jan 29;44(6):1641–62. doi: 10.1038/s44318-025-00369-5 (PMC11914110; doi:10.1038/s44318-025-00369-5)
Supplement: Supplementary file 6 — Source data Fig. 4 [file 44318_2025_369_MOESM6_ESM.zip]

Archive with 31 entries (15 files):
- Figure 4/
- Figure 4/4A/
- Figure 4/4A/4A-A375-WB.pptx
- Figure 4/4B/
- Figure 4/4B/4B-HEK293T-WB.pptx
- Figure 4/4C/
- Figure 4/4C/4C-A375-WB.pptx
- Figure 4/4D/
- Figure 4/4D/4D-A375-WB.pptx
- Figure 4/4E/
- Figure 4/4E/4E-A375-WB.pptx
- Figure 4/4F, O, Q-R/
- Figure 4/4F, O, Q-R/4F, O, Q-R.xlsx
- Figure 4/4G/
- Figure 4/4G/4G-A375-WB.pptx
- Figure 4/4H/
- Figure 4/4H/4H-HEK293T-WB.pptx
- Figure 4/4I/
- Figure 4/4I/4I-HEK293T-WB.pptx
- Figure 4/4J/
- Figure 4/4J/4J-A375-WB.pptx
- Figure 4/4K/
- Figure 4/4K/4K-HEK293T-WB.pptx
- Figure 4/4L/
- Figure 4/4L/4L-A375-WB.pptx
- Figure 4/4M/
- Figure 4/4M/4M-A375-WB.pptx
- Figure 4/4N/
- Figure 4/4N/4N-A375-WB.pptx
- Figure 4/4P/
- Figure 4/4P/4P-A375-WB.pptx
