# Supplementary material for: SLC25A1 and ACLY maintain cytosolic acetyl-CoA and regulate ferroptosis susceptibility via FSP1 acetylation
Source: EMBO J. 2025 Jan 29;44(6):1641–62. doi: 10.1038/s44318-025-00369-5 (PMC11914110; doi:10.1038/s44318-025-00369-5)
Supplement: Supplementary file 6 — Source data Fig. 4 [file 44318_2025_369_MOESM6_ESM.zip › Figure 4/4F, O, Q-R/4F, O, Q-R.xlsx]

## Sheet: 4F
	Time (h)	shCtrl			shKAT2B
	0	100	100	100	100	100	100
	4	96.5785	98.1754	97.3367	73.5959	78.623	84.2044
	8	82.4212	88.3642	89.1215	67.5135	68.6531	59.3762
	12	52.7733	63.809	62.0211	30.521	20.3404	22.6434
		Data from 3 different experiments (3 replicates)

## Sheet: 4O
	Time (h)	shCtrl			shHDAC3
	0	100	100	100	100	100	100
	4	98.2662	98.5456	98.4336	98.439	100.476	100.932
	8	79.2773	85.2866	83.2529	86.3597	87.5497	84.6919
	12	57.6281	52.0874	56.8654	85.071	86.4898	87.7841
		Data from 3 different experiments (3 replicates)

## Sheet: 4Q
	RSL3 concentration(uM)	shCtrl			shKAT2B-1			shKAT2B-2			shHDAC3-1			shHDAC3-2
	0	108.443	96.7071	94.8502	106.225	101.944	91.8312	103.977	97.3897	98.633	95.2106	97.3901	107.399	97.179	97.0338	105.787
	0.1	92.6219	90.3194	87.794	86.6383	80.6529	78.7671	80.4946	80.9759	77.7874	96.407	96.0635	93.0904	89.3694	92.6779	97.625
	0.25	82.2233	84.6001	92.5477	69.8482	68.2083	73.5651	79.3817	74.7894	69.4151	92.7232	93.7063	85.628	86.2165	89.722	81.7361
	0.5	66.6848	79.9208	78.6581	58.843	52.2563	59.9362	65.1437	57.8543	69.9866	75.6781	79.7054	80.4162	71.5827	71.3649	73.7814
	1	63.9886	57.1107	60.6908	37.3155	34.1543	38.7367	49.7527	42.5535	43.115	55.6244	60.6941	58.0645	61.5018	57.0214	59.8424
	2	42.2332	33.8029	44.3204	14.6128	18.8855	20.1245	15.2206	20.5749	11.9418	31.8395	33.9361	35.9616	40.977	46.7434	35.2831
	5	17.6182	18.0862	17.997	8.15366	8.10811	6.03097	8.3623	9.72594	9.56551	20.7526	24.6733	34.1375	23.5117	25.4615	33.5408
	10	9.30676	11.4013	11.6093	5.39326	2.28667	2.314	1.58422	1.36364	1.45388	22.2213	22.1384	25.5853	20.7944	26.0008	35.9676
		Data from 3 different experiments (3 replicates)

## Sheet: 4R
	erastin concentration(uM)	shCtrl			shKAT2B-1			shKAT2B-2			shHDAC3-1			shHDAC3-2
	0	101.522	98.7255	99.7527	106.524	102.594	90.8824	105.19	98.9973	95.8124	104.342	98.4956	97.1625	91.4244	103.531	96.4694
	0.5	91.0786	94.2172	89.8802	78.377	74.0775	84.7059	76.5261	83.6479	79.7906	90.592	102.337	93.5834	93.2457	95.7195	90.0998
	1	88.1111	81.1489	81.1489	62.3503	60.8824	66.6979	71.793	68.2807	70.7844	88.7132	95.0213	85.2495	82.6102	96.8201	84.4704
	2	67.3958	70.7057	64.4855	46.2834	41.7513	44.5187	52.1262	57.6733	54.9218	82.1006	78.364	75.6875	76.1042	77.6333	77.8865
	4	50.8636	47.879	42.937	28.9572	26.7192	33.6818	35.5205	36.9095	37.9711	62.1475	65.3908	68.1303	65.1668	66.0433	56.9856
	6	38.6799	33.4639	30.0228	24.7861	23.5588	18.3048	19.2863	22.5332	18.3663	50.2344	45.6371	39.3919	43.4867	46.3794	37.4872
	8	26.5075	21.3201	20.6296	10.6925	14.0936	15.8503	11.1914	13.0315	11.4126	21.1287	20.205	21.1917	25.5564	24.3584	22.4495
	10	13.7588	11.2479	11.4305	8.6631	10.2594	10.4759	11.3506	8.96196	8.74963	12.3329	13.2146	13.8654	17.9498	16.0799	19.6348
		Data from 3 different experiments (3 replicates)
