# Supplementary material for: SLC25A1 and ACLY maintain cytosolic acetyl-CoA and regulate ferroptosis susceptibility via FSP1 acetylation
Source: EMBO J. 2025 Jan 29;44(6):1641–62. doi: 10.1038/s44318-025-00369-5 (PMC11914110; doi:10.1038/s44318-025-00369-5)
Supplement: Supplementary file 7 — Source data Fig. 5 [file 44318_2025_369_MOESM7_ESM.zip]

Archive with 23 entries (11 files):
- Figure 5/
- Figure 5/5A/
- Figure 5/5A/5A-A375-WB.pptx
- Figure 5/5B/
- Figure 5/5B/5B-A375-WB.pptx
- Figure 5/5C/
- Figure 5/5C/5C-A375-WB.pptx
- Figure 5/5D/
- Figure 5/5D/5D-A375-WB.pptx
- Figure 5/5E/
- Figure 5/5E/5E-A375-WB.pptx
- Figure 5/5E-F, I-J, M-N/
- Figure 5/5E-F, I-J, M-N/5E-F, I-J, M-N.xlsx
- Figure 5/5F/
- Figure 5/5F/5F-A375-WB.pptx
- Figure 5/5G/
- Figure 5/5G/5G-A375-WB.pptx
- Figure 5/5H/
- Figure 5/5H/5H-A375-WB.pptx
- Figure 5/5K/
- Figure 5/5K/5K-A375-WB.pptx
- Figure 5/5L/
- Figure 5/5L/5L-A375-WB.pptx
