# Supplementary material for: SLC25A1 and ACLY maintain cytosolic acetyl-CoA and regulate ferroptosis susceptibility via FSP1 acetylation
Source: EMBO J. 2025 Jan 29;44(6):1641–62. doi: 10.1038/s44318-025-00369-5 (PMC11914110; doi:10.1038/s44318-025-00369-5)
Supplement: Supplementary file 7 — Source data Fig. 5 [file 44318_2025_369_MOESM7_ESM.zip › Figure 5/5E-F, I-J, M-N/5E-F, I-J, M-N.xlsx]

## Sheet: 5E
	Time(h)	shCtrl			shSLC25A1
	0	100	100	100	100	100	100
	4	95.0349	92.9116	104.794	83.5105	87.5367	82.2638
	8	84.4931	86.5769	92.7497	22.7408	26.9335	25.3715
	12	56.483	53.9315	56.8187	10.0427	9.07451	13.6153
		Data from 3 different experiments (3 replicates)

## Sheet: 5F
	Time(h)	shCtrl			shACLY
	0	100	100	100	100	100	100
	4	95.502	96.6189	91.6455	66.8586	61.9343	62.2101
	8	73.3192	77.2072	71.1995	51.406	50.6825	43.2521
	12	58.5598	58.2959	51.6676	20.9545	15.5942	14.2974
		Data from 3 different experiments (3 replicates)

## Sheet: 5I
	RSL3 concentration(uM)	shCtrl			shSLC25A1			shSLC25A1+FSP1
	0	99.092	94.3252	106.583	97.3827	103.475	99.1426	100.915	101.6	99.485
	0.1	92.8535	86.1536	84.1766	72.5	79.6318	69.9404	99.3704	98.0109	96.7116
	0.2	82.7687	78.1107	82.1117	52.3574	48.435	55.4783	88.2383	90.7396	95.5945
	0.5	72.8418	70.0479	72.4244	23.6065	28.4883	31.5217	78.0354	83.7914	74.5061
	1	62.5394	62.394	60.8699	10.0433	15.3069	13.6417	70.1729	64.1869	62.9323
	2	42.6375	43.8896	38.1343	5.52798	8.2491	6.62004	57.5276	43.3381	47.0306
	5	18.1445	15.0999	17.8875	3.22292	4.71119	4.48782	20.8742	15.7674	16.0632
	10	7.92341	4.21981	3.70799	4.79242	3.72879	3.7694	7.79366	9.98857	10.7859
		Data from 3 different experiments (3 replicates)
	erastin concentration(uM)	shCtrl			shSLC25A1			shSLC25A1+FSP1
	0	100.07	102.064	97.8664	98.5481	100.768	100.684	94.973	99.7612	105.266
	0.5	93.7152	92.8887	94.6939	85.9732	86.2555	83.1666	98.9783	92.183	90.0357
	1	81.7532	80.0937	84.218	62.6025	70.7121	71.0575	87.258	86.1971	91.7968
	2	73.141	70.1493	70.6865	50.2841	43.4155	42.0907	71.6061	76.6815	79.5417
	4	52.2866	49.5362	55.5473	23.8561	21.511	29.3412	65.6202	57.9578	58.6452
	6	31.8414	32.0269	26.0853	17.257	13.9245	14.8096	42.3633	37.4449	39.5626
	8	22.8525	22.397	17.9963	10.8072	9.45889	11.7981	23.2625	21.0192	26.603
	10	12.9244	10.0905	10.0023	4.90437	6.08544	6.1357	12.5361	16.921	19.2698

## Sheet: 5J
	RSL3 concentration(uM)	shCtrl			shACLY			shACLY+FSP1
	0	97.1151	102.28	100.605	97.5497	102.063	99.3874	102.557	98.6166	98.8266
	0.1	98.1582	98.2128	96.5803	83.4242	84.9856	87.4169	97.9546	95.4032	96.3236
	0.2	88.843	90.7965	94.2443	62.771	67.3657	72.9968	93.1586	96.5335	90.2519
	0.5	80.622	80.2834	75.1222	46.4626	45.887	43.1491	91.2047	81.1767	84.3578
	1	59.7805	63.8019	62.4965	20.1213	22.8404	29.3279	76.2515	68.8718	69.986
	2	39.2485	31.987	30.8753	8.15352	6.78835	6.2014	40.2896	41.0808	48.3798
	5	13.5111	9.92119	13.9896	2.76972	4.90374	5.11564	17.3592	19.1032	21.6224
	10	4.98311	3.04109	3.43513	1.4083	2.25216	2.93662	6.17343	7.47174	6.56906
		Data from 3 different experiments (3 replicates)
	erastin concentration(uM)	shCtrl			shACLY			shACLY+FSP1
	0	102.953	92.8277	102.219	101.454	98.43	100.116	100.727	100.486	98.7866
	0.5	92.3099	90.2539	87.643	80.3971	83.4392	91.4478	95.7716	97.3272	96.6376
	1	81.0337	74.7778	83.9534	72.4227	71.3806	65.4979	90.5597	83.8563	91.1691
	2	72.936	65.7718	63.6446	44.9627	47.7819	52.4918	79.3019	77.7623	83.1507
	4	49.9233	54.5834	52.2374	25.901	32.2621	25.0367	64.1632	63.1208	56.3051
	6	35.915	39.8552	39.4093	16.8711	13.2242	15.4966	41.1343	43.3474	47.8698
	8	21.3927	21.143	21.0998	9.18937	12.7153	10.4404	20.062	22.3553	19.3885
	10	12.9878	11.9896	12.6815	6.79902	6.34087	4.5449	13.8077	11.3476	11.1504
		Data from 3 different experiments (3 replicates)

## Sheet: 5M
	RSL3 concentration(uM)	shControl			sgFSP1			shFSP1+SLC25A1
	0	99.7788	100	100.221	98.6066	101.719	99.6739	97.6494	103.874	98.4771
	0.1	93.9297	100.234	95.3674	24.6309	33.4717	33.8867	37.2455	39.9934	42.5757
	0.2	88.5967	86.7658	91.6196	8.36051	9.8488	11.7788	17.2654	26.2374	18.9042
	0.5	72.4011	68.5795	71.2829	4.33739	7.00563	6.58168	6.03543	9.88247	8.50521
	1	57.6186	54.9152	50.9216	2.9914	5.55292	4.58939	4.70948	4.95779	5.12167
	2	26.0875	32.3052	27.7464	3.02105	3.72369	3.78298	3.48452	3.24781	4.62837
	5	4.31924	3.24404	3.60654	1.72903	2.5209	2.49125	2.18341	1.47558	2.15362
	10	1.30253	0.957606	1.27795	1.77053	2.65461	2.12926	2.27115	1.62804	2.30922
		Data from 3 different experiments (3 replicates)
	erastin concentration(uM)	shCtrl			sgFSP1			shFSP1+SLC25A1
	0	99.564	101.633	98.803	102.653	97.7863	99.5611	99.8359	102.913	97.2512
	0.5	93.2023	90.8122	91.5137	72.0553	78.2481	78.063	76.6269	82.9476	85.0486
	1	85.6395	83.7251	81.6798	59.4103	51.2557	62.2519	63.3647	70.8788	63.2986
	2	67.4355	70.671	75.9049	36.9542	37.729	41.25	40.098	48.6649	45.5333
	4	49.6629	51.5988	53.8627	18.5315	17.5811	19.6097	21.8053	22.6954	24.1414
	6	33.2831	36.5651	36.2321	12.9876	15.6422	11.5095	12.2357	15.8776	13.6753
	8	28.0629	19.8105	24.6026	11.4819	11.6622	12.6641	12.2242	12.339	13.3368
	10	15.8508	12.4024	13.9007	5.14313	7.45134	9.4437	8.37053	9.06365	7.90447
		Data from 3 different experiments (3 replicates)

## Sheet: 5N
	RSL3 concentration(uM)	V2			sgFSP1			shFSP1+ACLY
	0	96.9667	101.252	101.781	99.7567	96.8549	103.388	97.7922	102.806	99.4015
	0.1	95.8411	95.5563	94.6341	40.3475	43.8401	39.3049	47.9729	44.585	41.3665
	0.2	86.8089	90.4977	85.1679	22.4327	21.616	22.1373	30.0169	29.6781	25.2739
	0.5	78.7125	77.0716	77.2479	8.77845	8.51955	7.11208	8.77845	8.51955	7.11208
	1	55.1015	59.821	64.7168	7.09296	8.03302	7.87663	7.53981	8.01581	6.57595
	2	35.8573	35.3691	39.7224	2.85526	2.98905	3.26568	1.56725	1.59249	1.67397
	5	12.725	12.9339	16.6674	1.2497	1.37324	1.45838	1.05398	1.11666	1.00147
	10	2.55775	2.6459	2.62692	0.915899	1.11416	1.05682	0.77939	0.789554	0.776002
		Data from 3 different experiments (3 replicates)
	erastin concentration(uM)	V2			sgFSP1			shFSP1+ACLY
	0	101.044	102.049	96.9064	104.883	93.7251	101.392	97.313	100.647	102.04
	0.5	98.5772	88.5132	90.3146	77.8797	75.3368	85.9068	85.2128	75.8996	78.4219
	1	81.5168	86.3725	85.1064	59.6243	57.0435	63.5144	59.1075	59.425	65.7044
	2	74.3767	68.4767	63.895	44.6897	38.6362	40.5718	40.869	46.1606	46.1959
	4	51.351	50.7114	46.7302	23.0375	24.8213	23.436	27.0931	30.0741	25.1882
	6	39.0941	44.5764	33.6771	15.0484	18.6596	13.2703	18.115	18.8029	15.0459
	8	20.2846	22.1381	16.9038	11.9951	9.63628	9.24157	11.7862	11.2941	11.6134
	10	12.9879	15.2591	13.3011	5.00221	6.28882	6.60573	7.0996	5.65499	5.95661
		Data from 3 different experiments (3 replicates)
