# Supplementary material for: SLC25A1 and ACLY maintain cytosolic acetyl-CoA and regulate ferroptosis susceptibility via FSP1 acetylation
Source: EMBO J. 2025 Jan 29;44(6):1641–62. doi: 10.1038/s44318-025-00369-5 (PMC11914110; doi:10.1038/s44318-025-00369-5)
Supplement: Supplementary file 8 — Source data Fig. 6 [file 44318_2025_369_MOESM8_ESM.zip]

Archive with 31 entries (22 files):
- Figure 6/
- Figure 6/6A-D,H-K/
- Figure 6/6A-D,H-K/6A-D, H-K.xlsx
- Figure 6/6E/
- Figure 6/6E/6E-A375-A549-WB.pptx
- Figure 6/6F/
- Figure 6/6F/6F-A375-A549-WB.pptx
- Figure 6/6G/
- Figure 6/6G/Fsp1/
- Figure 6/6G/Fsp1/BTA+IRI+Lip-1.png
- Figure 6/6G/Fsp1/BTA+IRI.png
- Figure 6/6G/Fsp1/BTA+Sham.png
- Figure 6/6G/Fsp1/Vehicle+IRI+Lip-1.png
- Figure 6/6G/Fsp1/Vehicle+IRI.png
- Figure 6/6G/Fsp1/Vehicle.png
- Figure 6/6G/HE/
- Figure 6/6G/HE/BTA+IRI+Lip-1.png
- Figure 6/6G/HE/BTA+IRI.png
- Figure 6/6G/HE/BTA+Sham.png
- Figure 6/6G/HE/Vehicle+IRI+Lip-1.png
- Figure 6/6G/HE/Vehicle+IRI.png
- Figure 6/6G/HE/Vehicle+Sham.png
- Figure 6/6G/MDA/
- Figure 6/6G/MDA/BTA+IRI+Lip-1.png
- Figure 6/6G/MDA/BTA+IRI.png
- Figure 6/6G/MDA/BTA+Sham.png
- Figure 6/6G/MDA/Vehicle+IRI+Lip-1.png
- Figure 6/6G/MDA/Vehicle+IRI.png
- Figure 6/6G/MDA/Vehicle+Sham.png
- Figure 6/6L/
- Figure 6/6L/A375 Tumor photo.jpg
