# Supplementary material for: SLC25A1 and ACLY maintain cytosolic acetyl-CoA and regulate ferroptosis susceptibility via FSP1 acetylation
Source: EMBO J. 2025 Jan 29;44(6):1641–62. doi: 10.1038/s44318-025-00369-5 (PMC11914110; doi:10.1038/s44318-025-00369-5)
Supplement: Supplementary file 8 — Source data Fig. 6 [file 44318_2025_369_MOESM8_ESM.zip › Figure 6/6A-D,H-K/6A-D, H-K.xlsx]

## Sheet: 6A
A375	RSL3 concentration(uM)	RSL3			RSL3+BTA			RSL3+SB204990
	0	101.445	97.1103	101.445	99.9618	99.1778	100.86	97.7662	102.992	99.2416
	0.1	99.8456	100.548	100.653	75.9273	78.1836	83.3652	88.4796	83.1546	82.8524
	0.2	94.0312	96.8412	99.6064	74.4742	69.0057	67.4761	80.7832	78.3119	74.3023
	0.5	86.8567	83.8629	80.9724	42.6004	46.979	43.327	58.9009	43.5449	51.745
	1	72.2685	68.1879	65.5124	31.9885	25.9082	23.805	40.0404	34.0587	36.1125
	2	50.0274	47.2622	44.5269	14.6616	11.6482	9.06883	22.685	19.9496	21.0174
	5	9.7738	8.732	8.34637	5.45315	4.29446	5.3499	5.48913	6.62855	5.35581
	10	3.6336	4.95192	5.02367	2.17017	3.97514	3.36903	3.38982	3.708	3.53736
		Data from 3 different experiments (3 replicates)
A549	RSL3 concentration(uM)	RSL3			RSL3+BTA			RSL3+SB204990
	0	101.669	98.9486	99.3829	99.5638	102.641	97.7953	103.225	97.9998	98.7751
	0.1	94.3543	94.0114	99.4514	80.8536	87.1139	84.6734	90.1343	83.4821	89.673
	0.2	95.1771	93.5314	90.5829	80.8889	83.0111	72.7541	80.2	76.7171	78.3122
	0.5	87.1086	89.3943	83.3143	68.0854	68.2622	57.5808	67.466	63.9386	65.422
	1	74.2629	75.7714	80.6857	50.9121	57.8444	47.0215	48.9707	41.7901	45.1275
	2	68.96	64.2743	62.9486	34.1375	32.324	30.3601	27.8436	20.8423	17.1096
	5	28.0914	34.3543	26.5143	12.2271	10.547	10.0448	7.0182	9.00382	10.2327
	10	8.36571	4.89829	6.61029	5.77222	5.56708	2.83659	3.50298	4.49039	5.91302
		Data from 3 different experiments (3 replicates)

## Sheet: 6B
A375	erastin concentration(uM)	Erastin			Erastin+BTA			Erastin+SB204990
	0	94.0629	101.572	104.365	100.275	100.373	99.3522	98.6541	99.5552	101.791
	0.5	93.3911	94.4249	97.5669	76.6784	82.0966	89.2815	82.851	80.6054	85.0437
	1	85.4016	93.2945	89.5111	65.0766	61.5037	70.9069	67.15	65.3304	74.2029
	2	75.8393	78.5821	78.0675	41.5783	37.8092	45.6223	49.717	43.0453	50.774
	4	55.0757	50.2677	49.8021	26.9925	21.2603	27.817	28.0016	24.3473	23.7784
	6	34.901	30.6519	28.1839	16.9988	14.9863	18.318	13.5645	16.0761	15.4952
	8	22.142	23.9348	16.7171	12.2536	13.4806	14.3659	10.9879	11.456	11.5288
	10	12.4563	13.5972	14.7963	9.46997	11.8532	10.6007	8.5796	5.26398	6.17606
		Data from 3 different experiments (3 replicates)
A549	erastin concentration(uM)	Erastin			Erastin+BTA			Erastin+SB204990
	0	102.629	95.632	101.739	97.2751	97.3016	105.423	105.033	98.8193	96.1477
	0.5	98.4772	96.0162	96.1982	86.3968	83.0688	82.1429	91.7951	86.752	81.3488
	1	88.4732	95.8827	92.5409	64.3386	71.0318	62.4074	78.407	75.1351	71.4129
	2	77.6481	76.1476	74.1658	43.5714	50.7143	46.6667	52.8617	51.4809	55.1731
	4	53.822	59.8281	55.6016	29.3386	26.2222	28.254	30.7703	32.0911	40.7344
	6	41.547	38.3519	32.9828	19.0053	21.4233	16.0635	23.7735	22.8077	20.0538
	8	18.5905	21.2133	22.4267	15.5265	12.1243	18.2011	15.7639	16.8521	14.6566
	10	13.1001	12.1153	9.75531	8.49206	7.57407	9.44974	10.4515	8.37162	6.19752
		Data from 3 different experiments (3 replicates)

## Sheet: 6C
A375	Ctrl	RSL3	RSL3+BTA	RSL3+BTA+Fer-1	RSL3+SB204990	RSL3+SB204990+Fer-1
	98.4188	63.8981	35.5526	78.1591	20.2096	89.4651
	102.214	62.966	34.0546	89.8236	23.954	90.6798
	100.3	62.8162	36.3182	80.4394	22.7392	93.7913
	101.798	65.7623	37.9161	86.012	21.0897	97.4142
	97.8529	63.016	35.9521	86.2284	39.8949	95.3257
	99.4174	60.9687	34.97	84.0812	26.7458	82.0487
		Data from 3 different experiments (3 replicates)
A549	Ctrl	RSL3	RSL3+BTA	RSL3+BTA+Fer-1	RSL3+SB204990	RSL3+SB204990+Fer-1
	102.257	73.2483	43.6162	78.4949	34.3538	81.2308
	99.921	65.0085	37.7265	83.0306	33.2092	79.2462
	99.2779	71.9959	39.6559	81.6428	34.8892	80.6769
	104.389	66.7686	44.5447	83.2675	31.7738	82.2
	95.4192	67.344	44.3417	81.8459	31.1831	80.8615
	98.7363	71.9959	38.8638	83.5045	39.1431	75.9231
		Data from 3 different experiments (3 replicates)

## Sheet: 6D
A375	Ctrl	erastin	erastin+BTA	erastin+BTA+Fer-1	erastin+SB204990	erastin+SB204990+Fer-1
	95.8008	79.308	43.4751	84.5895	36.0874	87.8239
	101.844	75.2805	38.21	81.3594	38.2514	92.0318
	95.0336	70.6519	41.3324	78.1427	36.7085	85.5998
	102.544	76.3225	41.6958	75.572	44.1224	86.6417
	108.95	76.3826	48.2907	87.2409	40.9564	85.5798
	95.8277	78.767	49.2867	85.9758	36.2677	84.3374
		Data from 3 different experiments (3 replicates)
A549	Ctrl	erastin	erastin+BTA	erastin+BTA+Fer-1	erastin+SB204990	erastin+SB204990+Fer-1
	100.492	72.68	54.6306	88.4096	53.1077	80.7382
	100.52	74.3828	52.4738	84.8084	49.3914	73.8495
	102.961	75.0355	57.0145	89.9839	52.762	78.1275
	99.8959	80.6262	52.7008	79.1505	54.5337	82.8988
	98.477	82.2439	50.0331	80.2289	54.1448	89.3806
	97.654	81.6195	54.5455	88.9802	48.5272	81.0659
		Data from 3 different experiments (3 replicates)

## Sheet: 6H
		Vehicle+Sham							Vehicle+IRI							Vehicle+IRI+Lip-1							BTA+Sham							BTA+IRI							BTA+IRI+Lip-1
	Slc25a1	0.632	2.275	3.143	2.081	1.154			2.202	4.462	3.892	1.74	0.716	0.867		1.203	0.969	2.702	1.046	1.543	1.24	1.55	0.826	1.619	0.991	1.158	0.508	0.537		0.991	0.555	0.03	0.438	0.712	0.285	0.677	2.155	1.3	1.451	1.351	1.402	1.258	1.354
	Ptgs2	0.265	1.184	3.693	1.166	0.74			9.593	10.036	5.985	8.894	5.071			1.385	1.793	2.183	1.965	4.091	3.336		1.685	2.316	1.488	2.341	3.48			28.466	23.808	23.628	30.193	13.292	23.453	15.012	2.665	2.259	5.035	2.517	1.259	0.629
	Chac1	0.341	1.297	1.349	0.769	0.619			1.496	3.671	3.306	1.705	2.08			1.061	0.711	1.073	0.816	1.407	1.166	0.475	0.578	2.026	1.016	0.947	1	0.729		3.232	2.875	2.403	8.236	6.723			1.98	0.514	1.258	0.514	1.544
	Data from 6 different mice (6 replicates)

## Sheet: 6I
ALT	Vehicle+Sham							Vehicle+IRI	Vehicle+IRI+Lip-1	BTA+Sham	BTA+IRI	BTA+IRI+Lip-1													BTA+Sham								BTA+IRI								BTA+IRI+Lip-1
	0.959							3.484	1.812	0.567	7.059	1.208													0.567	0.852	1.083	1.937	0.799	1.546			7.059	7.024	5.707	6.348	6.134				1.208	0.763	0.656	0.656	1.546	1.901
	0.976							3.84	1.208	0.852	7.024	0.763
	1.03							3.449	2.542	1.083	5.707	0.656
	1.012							4.018	0.55	1.937	6.348	0.656
	0.407							2.613	2.008	0.799	6.134	1.546
										1.546		1.901
	Data from 6 different mice (6 replicates)
AST	Vehicle+Sham							Vehicle+IRI	Vehicle+IRI+Lip-1	BTA+Sham	BTA+IRI	BTA+IRI+Lip-1
	1.488							2.366	2.651	1.447	7.224	2.447
	2.733							3.427	1.998	1.855	4.672	1.896
	1.447							3.305	2.713	2.651	3.223	2.59
	2.06							3.325	3.08	2.386	4.999	2.468
	2.407							2.611	2.386	2.182	4.366	2.121
	1.161							2.672	2.59	2.488	6.366	2.672
	Data from 6 different mice (6 replicates)

## Sheet: 6J
	Days	Vehicle							IKE							IKE+BTA							IKE+BTA+Lip							IKE+SB204990							IKE+SB204990+Lip
	13	123.02	75.58	112.91	118.78	84.29	96.21	76.11	122.64	73.95	68.29	117.33	110.4	67.74	75.98	115.22	98.9	78.46	75.67	117.81	105.99	63.46	128.59	133.65	101.39	92.24	127.24	63.19	72.99	162.27	103.34	141.19	70.27	79.64	57.02	75.17	189.71	120.43	107.76	147.68	139.67	80.34	78.19
	15	225.54	220.58	198.57	123.95	153.4	106.38	93.91	214.25	162.9	118.14	117.09	91.31	80.13	70.25	223.79	186.72	197.45	89	89	64.27	33.85	255.37	238.18	203.87	183.05	176.12	96.14	78.86	242.19	130.98	90.87	82.56	60.48	66.31	65.79	301.3	266.47	238.19	126.81	123.82	100.67	111.56
	18	316.09	292.74	232.84	237.35	183.88	167.07	165.83	495.74	187.88	150.91	150.63	133.42	131.21	101.81	215.91	212.33	107.24	69.87	46.19	38.79	31.17	199.25	166.18	198.3	149.34	137.59	115.9	88.95	193.63	203.29	214.94	172.07	89.81	86.74	91.05	613.57	500.07	333.63	323.13	295.8	114.74	187.39
	20	797.797	757.812	765.401	718.179	630.267	593.823	544.101	686.398	650.757	457.998	448.165	358.169	366.026	318.016	563.43	437.314	354.282	361.751	281.483	73.575	221.885	1030.58	777.75	892.166	561.994	529.963	409.467	417.197	437.5	365.187	425.982	423.727	299.324	244.145	153.261	1374.16	960.218	813.628	795.904	635.813	431.948	156.589
	23	1058.69	1065.6	894.9	922.67	879.06	666.33	653.45	982.115	721.297	683.853	596.176	464.439	487.77	407.804	632.18	471.43	390.31	428.43	348.77	234.28	198.88	967.66	834.17	930.58	683.75	598.32	484.99	479.96	714.49	465.19	648.5	575.98	363.73	304.27	223.37	1471.75	740.16	890.22	800.63	624.81	695.9	328.56
	25	1358.69	1365.6	1224.9	1182.67	1039.06	936.33	942.45	1032.4	832.297	788.853	761.176	534.439	510.77	537.804	747.18	563.43	437.31	495.43	413.77	354.28	221.88	941.66	892.17	1030.58	777.75	665.32	561.99	529.96	789.49	565.19	637.5	725.98	423.73	360.27	303.37	1573.75	1374.16	960.22	813.63	635.81	795.9	488.56
	Data from 7 different mice (7 replicates)

## Sheet: 6K
	Tumour weight (g)
	Vehicle	IKE	IKE+BTA	IKE+BTA+Lip-1	IKE+SB204990	IKE+SB204990+Lip-1
	1.59	1.41	0.77	1.16	0.61	1.65
	1.42	0.98	0.6	1.22	0.58	1.23
	1.74	0.83	0.45	0.98	0.42	1.6
	1.24	0.55	0.43	0.87	0.61	1.05
	0.8	0.54	0.35	0.89	0.25	0.78
	0.94	0.69	0.37	0.81	0.26	0.72
	1.18	0.57	0.09	0.58	0.58	0.52
	Data from 7 different mice (7 replicates)
