# Supplementary material for: SLC25A1 and ACLY maintain cytosolic acetyl-CoA and regulate ferroptosis susceptibility via FSP1 acetylation
Source: EMBO J. 2025 Jan 29;44(6):1641–62. doi: 10.1038/s44318-025-00369-5 (PMC11914110; doi:10.1038/s44318-025-00369-5)
Supplement: Supplementary file 9 — Source data Fig. 7 [file 44318_2025_369_MOESM9_ESM.zip]

Archive with 11 entries (9 files):
- Figure 7/
- Figure 7/7B/
- Figure 7/7B/ACLY-high.png
- Figure 7/7B/ACLY-low.png
- Figure 7/7B/ACLY-medium.png
- Figure 7/7B/FSP1-high.png
- Figure 7/7B/FSP1-low.png
- Figure 7/7B/FSP1-medium.png
- Figure 7/7B/SLC25A1-high.png
- Figure 7/7B/SLC25A1-low.png
- Figure 7/7B/SLC25A1-medium.png
